# Supplementary material for: Spawning aggregations of checkered snapper (Lutjanus decussatus) and blackspot snapper (L. fulviflamma): seasonality, lunar-phase periodicity and spatial distribution within spawning ground
Source: PeerJ. 2023 Sep 11;11:e15991. doi: 10.7717/peerj.15991 (PMC10710171; doi:10.7717/peerj.15991)
Supplement: Supplemental Information 3 — Twenty-four time periods were set based on four lunar phases (last-quarter moon, new moon, first-quarter moon and full moon). The observation days were adjusted to the four lunar phases whenever possible. When rough sea condition prevented from the adjustment, the observation days were set as several days earlier or later of the four lunar phases (see ‘Materials and methods’). Lunar phases are abbreviated as LQM, last-quarter moon; NewM, new moon; FQM, first-quarter moon; FullM, full moon. “+” and “-” mean after and before the lunar phase (e.g., “NewM+1” means 1 day after new moon). *: underwater observation was not be conducted due to typhoon. [file peerj-11-15991-s003.xls]

## Sheet: TableS1
Table S1. Details about the "time period" settings for the time-series analysis (correlogram). Twenty-four time periods
were set based on four lunar phases (last-quarter moon, new moon, first-quarter moon and full moon).
The observation days were adjusted to the four lunar phases whenever possible. When rough sea condition prevented
from the adjustment, the observation days were set as several days earlier or later of the four lunar phases (see
Materials and methods). Lunar phases are abbreviated as LQM: last-quarter moon; NewM: new moon;
FQM: first-quarter moon; FullM: full moon. "+" and "-" mean after and before the lunar phase (e.g. "NewM+1"
means 1 day after new moon). *: underwater observation was not be conducted due to typhoon.
Time period setting	Around lunar phase	Date	Actual lunar phase
for analysis			when fish data was collected
1	LQM	May 3	LQM-1
2	NewM	May 13	NewM+1
3	FQM	May 22	FQM+2
4	FullM	May 26	FullM
5	LQM	Jun 1	LQM-1
6	NewM	Jun 10	NewM
7	FQM	Jun 17	FQM-1
8	FullM	Jun 25	FullM
9	LQM	Jul 1	LQM-1
10	NewM	Jul 10	NewM
11	FQM	Jul 17	FQM
12	FullM	Jul 24*	FullM
13	LQM	July 31	LQM
14	NewM	Aug 9	NewM+1
15	FQM	Aug 16	FQM
16	FullM	Aug 24	FullM+2
17	LQM	Aug 29	LQM-1
18	NewM	Sep 7	NewM
19	FQM	Sep 16	FQM+2
20	FullM	Sep 21	FullM
21	LQM	Oct 2	LQM+3
22	NewM	Oct 7	NewM+1
23	FQM	Oct 15	FQM+2
24	FullM	Oct 20	FullM
