# Supplementary material for: Spawning aggregations of checkered snapper (Lutjanus decussatus) and blackspot snapper (L. fulviflamma): seasonality, lunar-phase periodicity and spatial distribution within spawning ground
Source: PeerJ. 2023 Sep 11;11:e15991. doi: 10.7717/peerj.15991 (PMC10710171; doi:10.7717/peerj.15991)
Supplement: Supplemental Information 11 [file peerj-11-15991-s011.xls]

## Sheet: Sheet1
Time lag	(A) Lutjanus decussatus	(B) Lutjanus fulviflamma
0	1	1
1	-0.026	0.124
2	-0.493	-0.311
3	-0.163	-0.115
4	0.717	0.583
5	0.012	0.322
6	-0.392	-0.2
7	-0.104	-0.176
8	0.489	0.083
9	-0.031	0.308
10	-0.314	-0.176
11	-0.101	-0.154
12	0.353	-0.062
13	-0.08	0.077
14	-0.202	-0.14
15	-0.108	-0.125
16	0.22	-0.034
17	-0.088	-0.084
18	-0.123	-0.143
19	-0.098	-0.126
20	0.094	0.009
