# Supplementary material for: Spawning aggregations of checkered snapper (Lutjanus decussatus) and blackspot snapper (L. fulviflamma): seasonality, lunar-phase periodicity and spatial distribution within spawning ground
Source: PeerJ. 2023 Sep 11;11:e15991. doi: 10.7717/peerj.15991 (PMC10710171; doi:10.7717/peerj.15991)
Supplement: Supplemental Information 16 [file peerj-11-15991-s016.xls]

## Sheet: Sheet1
Figure 9A			Figure 9B			Figure 9C			Figure 9D
Size range (mm)	Size: Male		Size range (mm)	Size: Female		Age (years)	Age: Male		Age (years)	Age: Female
170-179	0		170-179	0		1	0		1	0
180-189	0		180-189	0		2	0		2	3
190-199	0		190-199	0		3	1		3	2
200-209	5		200-209	2		4	1		4	7
210-219	5		210-219	6		5	3		5	5
220-219	3		220-219	7		6	4		6	5
230-239	4		230-239	6		7	2		7	5
240-249	2		240-249	6		8	2		8	3
250-259	2		250-259	6		9	2		9	4
260-269	3		260-269	13		10	2		10	0
270-279	0		270-279	2		11	1		11	3
280-289	0		280-289	0		12	0		12	0
290-299	0		290-299	0		13	1		13	2
300-309	0		300-309	1		14	2		14	4
						15	0		15	2
						16	0		16	1
						17	0		17	1
						18	0		18	0
						19	2		19	1
						20	0		20	0
						21	1		21	0
